# Supplementary material for: Association of Urinary Biomarkers of Renal Tubular Injury with Cognitive Dysfunction in Older Patients with Chronic Kidney Disease: A Cross-Sectional Observational Study
Source: Brain Sci. 2023 Mar 25;13(4):551. doi: 10.3390/brainsci13040551 (PMC10136492; doi:10.3390/brainsci13040551)
Supplement: Supplementary file 1 [file brainsci-13-00551-s001.zip]

Archive with 1 entries (1 files):
- brainsci-2206906-supplementary.pdf
